# Supplementary material for: Identification of FGF13 as a Potential Biomarker and Target for Diagnosis of Impaired Glucose Tolerance
Source: Int J Mol Sci. 2023 Jan 16;24(2):1807. doi: 10.3390/ijms24021807 (PMC9867186; doi:10.3390/ijms24021807)
Supplement: Supplementary file 1 [file ijms-24-01807-s001.zip]

Archive with 1 entries (1 files):
- ijms-2127500-supplementary.pdf
